# Supplementary material for: Physicians’ expectations of the use of conversational agents in healthcare: a qualitative study
Source: BMC Health Serv Res. 2026 Mar 12;26:485. doi: 10.1186/s12913-026-14321-8 (PMC13063729; doi:10.1186/s12913-026-14321-8)
Supplement: Supplementary file 3 — Supplementary Material 3 [file 12913_2026_14321_MOESM3_ESM.xlsx]

## Sheet: Tabelle1
	Interview-ID	IP-charackteristics	Original Quote	Initial Code	Additional Codes	Subcategory	Theme	Factor Type	CA Character	Analytic Note
	IP 9	Age group 2, Inpatient, No Experience	“I think it's just too future-oriented. Most hospitals are not that modern yet. If they're not even digital, then I don't think you can integrate CAs and AI yet.”	Lack of digital infrastructure	Resistance to change, missing IT strategy	Structural barriers	Regulatory, structural and risk-related barriers	Hindering	Digital readiness/integration capability	This statement highlights that the current healthcare infrastructure is not prepared for CA implementation, indicating structural barriers independent of attitudes.
	IP 5	Age group 2, Outpatient, CA Experience (private)	“CAs will play an increasingly important role in healthcare in the future… we will need the support of such chatbots.”	Recognition of future necessity	Workload pressure, system demand	Positive attitude toward CA use	Perceived potentials and use cases of CAs	Facilitating	Future viability & workload relief	Demonstrates strong motivation and openness towards adoption due to perceived necessity and workload relief.
	IP-6	Age group 1, Inpatient, Experience (private)	“The decisive factor is the database from which the CA obtains the answers. Of course, it must be medically sound and always up-to-date. [...] But the system should also learn and improve with every query.”	Data reliability	Trust, accuracy, learning system	Trust requirements	Requirements of CAs	Hindering (if unmet)	Transparency & reliability	Builds a clear link between system transparency, reliability, and user trust – a critical condition for adoption.
